# Supplementary material for: Update on Distribution and Conservation Status of Amphibians in the Democratic People’s Republic of Korea: Conclusions Based on Field Surveys, Environmental Modelling, Molecular Analyses and Call Properties
Source: Animals (Basel). 2021 Jul 9;11(7):2057. doi: 10.3390/ani11072057 (PMC8300379; doi:10.3390/ani11072057)
Supplement: Supplementary file 1 [file animals-11-02057-s001.zip]

Archive with 1 entries (1 files):
- animals-1217986-supplementary.pdf
